# Supplementary material for: Sphincterochilidae from Tunisia, with a note on the subgenus Rima Pallary, 1910 (Gastropoda, Pulmonata)
Source: Zookeys. 2011 Dec 3;(151):1–15. doi: 10.3897/zookeys.151.2264 (PMC3286225; doi:10.3897/zookeys.151.2264)
Supplement: XML Treatment for Sphincterochila ( Albea ) candidissima [file zookeys.151.2264-treatment1.xml]

<!DOCTYPE tp:taxon-treatment
  PUBLIC "-//TaxonX//DTD Taxonomic Treatment Publishing DTD v0 20100105//EN" "tax-treatment-NSO.dtd">
<tp:taxon-treatment xmlns:tp="http://www.plazi.org/taxpub"><tp:treatment-meta><mixed-citation publication-type="journal"><person-group><name><surname>Abbes</surname><given-names>Intidhar</given-names></name><name><surname>Nouira</surname><given-names>Said</given-names></name><name><surname>Neubert</surname><given-names>Eike</given-names></name></person-group><article-title>Sphincterochilidae from Tunisia, with a note on the subgenus 
                    <italic>Rima</italic> Pallary, 1910 (Gastropoda, Pulmonata)
                </article-title><source>Zookeys</source><day>3</day><month>12</month><year>2011</year><volume>2011</volume><issue>151</issue><fpage>1</fpage><lpage>15</lpage><pub-id pub-id-type="doi">10.3897/zookeys.151.2264</pub-id></mixed-citation></tp:treatment-meta><tp:nomenclature><tp:taxon-name>
                        <tp:taxon-name-part taxon-name-part-type="genus">Sphincterochila</tp:taxon-name-part>
                        (<tp:taxon-name-part taxon-name-part-type="subgenus"> Albea </tp:taxon-name-part>)
                        <tp:taxon-name-part taxon-name-part-type="species">candidissima</tp:taxon-name-part>
                    <object-id xmlns:xlink="http://www.w3.org/1999/xlink" xlink:type="simple">http://species-id.net/wiki/Sphincterochila_candidissima</object-id>
                    </tp:taxon-name><tp:taxon-authority>(Draparnaud, 1801)</tp:taxon-authority><xref ref-type="fig" rid="F1">Figs 1</xref><xref ref-type="fig" rid="F2">–4</xref><xref ref-type="fig" rid="F3">5A</xref><tp:nomenclature-citation-list><tp:nomenclature-citation><tp:taxon-name>Helix candidissima</tp:taxon-name><comment> Draparnaud, 1801: 75.</comment></tp:nomenclature-citation><tp:nomenclature-citation><tp:taxon-name>Zonites candidissimus</tp:taxon-name><comment>, – <xref ref-type="bibr" rid="B3">Bourguignat 1863</xref>: 85.</comment></tp:nomenclature-citation><tp:nomenclature-citation><tp:taxon-name>Zonites candidissimus maxima</tp:taxon-name><comment> Bourguignat, 1863: 87.</comment></tp:nomenclature-citation><tp:nomenclature-citation><tp:taxon-name>Zonites candidissimus</tp:taxon-name><comment>, – <xref ref-type="bibr" rid="B3">Bourguignat 1864</xref>: 322.</comment></tp:nomenclature-citation><tp:nomenclature-citation><tp:taxon-name>Zonites candidissima</tp:taxon-name><comment>, – <xref ref-type="bibr" rid="B4">Bourguignat 1868</xref>: 10.</comment></tp:nomenclature-citation><tp:nomenclature-citation><tp:taxon-name>Leucochroa candidissima</tp:taxon-name><comment>, – <xref ref-type="bibr" rid="B14">Issel 1885</xref>: 6.</comment></tp:nomenclature-citation><tp:nomenclature-citation><tp:taxon-name>Leucochroa candidissima</tp:taxon-name><comment>, – <xref ref-type="bibr" rid="B17">Letourneux and Bourguignat 1887</xref>: 3.</comment></tp:nomenclature-citation><tp:nomenclature-citation><tp:taxon-name>Leucochroa baetica</tp:taxon-name><comment>, – <xref ref-type="bibr" rid="B17">Letourneux and Bourguignat 1887</xref>: 4 [non <italic><tp:taxon-name>Helix baetica</tp:taxon-name></italic> Rossmässler, 1839].</comment></tp:nomenclature-citation><tp:nomenclature-citation><tp:taxon-name>Leucochroa baetica var. tunetana</tp:taxon-name><comment> Letourneux &amp; Bourguginat, 1887: 4 [Guelaat es Snam; secondary homonym of <italic><tp:taxon-name>Helix tunetana</tp:taxon-name></italic> L. Pfeiffer, 1850].</comment></tp:nomenclature-citation><tp:nomenclature-citation><tp:taxon-name>Leucochroa candidissima</tp:taxon-name><comment>, – <xref ref-type="bibr" rid="B16">Ktari and Rezig 1976</xref>: 37.</comment></tp:nomenclature-citation></tp:nomenclature-citation-list></tp:nomenclature><tp:treatment-sec sec-type="Type specimens"><title>Type specimens</title><p><italic>candidissima</italic>: syntype NHMW 14810, D = 17.95 mm [no original label left, type locality: France, «en Provence et dans le Comtat»; <italic>maxima</italic>: not identifiable in MHNG; <italic>tunetana</italic>: MHNG 3896, D= 20.0 mm.
                    </p></tp:treatment-sec><tp:treatment-sec sec-type="Material examined"><title>Material examined</title><p><bold>Bizerte</bold>: Aïn Ezzommita, <named-content xmlns:xlink="http://www.w3.org/1999/xlink" content-type="dwc:verbatimCoordinates" xlink:type="simple">N 36.87628, E 9.64936</named-content>, 23.12.08, coll. Abbes/8; Barrage El Khadhra, <named-content xmlns:xlink="http://www.w3.org/1999/xlink" content-type="dwc:verbatimCoordinates" xlink:type="simple">N 36.16681, E 10.06214</named-content>, 14.12.08, coll. Abbes/4; Barrage El Khirba, <named-content xmlns:xlink="http://www.w3.org/1999/xlink" content-type="dwc:verbatimCoordinates" xlink:type="simple">N 37.16354, E 10.0955</named-content>, 21.02.08, coll. Abbes/6; Utique, <named-content xmlns:xlink="http://www.w3.org/1999/xlink" content-type="dwc:verbatimCoordinates" xlink:type="simple">N 37.04007, E 1003244</named-content>, 02.03.05, coll. Abbes/9; <bold>Nabeul</bold>: NEUB 02879, Wadi NE of the city, <named-content xmlns:xlink="http://www.w3.org/1999/xlink" content-type="dwc:verbatimCoordinates" xlink:type="simple">36°28'N 10°45'50"E</named-content>, 26.-31.12.1993, leg. B. &amp; R. Kinzelbach; <bold>Ariana</bold>, Djebel Bejewa, <named-content xmlns:xlink="http://www.w3.org/1999/xlink" content-type="dwc:verbatimCoordinates" xlink:type="simple">N 37.03027, E 10.027040</named-content>, 11.04.08, coll. Abbes/12; Ichkeul National Park, <named-content xmlns:xlink="http://www.w3.org/1999/xlink" content-type="dwc:verbatimCoordinates" xlink:type="simple">N 37. 11255, E 9.34953</named-content>, 04.03.07, coll. Abbes/7; <bold>Tunis</bold>: NEUB 02878, Tunis, 20 km S of Hamamet, 02.03.1993, leg. J. Gugel; <bold>Ben Arous</bold>: Djebel Boukornine, <named-content xmlns:xlink="http://www.w3.org/1999/xlink" content-type="dwc:verbatimCoordinates" xlink:type="simple">N 36.4122, E 10.2125</named-content>, 4.01.07, coll. Abbes/8; Djebel Reças, <named-content xmlns:xlink="http://www.w3.org/1999/xlink" content-type="dwc:verbatimCoordinates" xlink:type="simple">N 36.59382, E 10.3194</named-content>, 09.10.08, coll. Abbes/5; <bold>Nabeul</bold>: Assomaa, <named-content xmlns:xlink="http://www.w3.org/1999/xlink" content-type="dwc:verbatimCoordinates" xlink:type="simple">N 36.52552, E 10.77991</named-content>, 04.02.09, coll. Abbes/3; Korbos, <named-content xmlns:xlink="http://www.w3.org/1999/xlink" content-type="dwc:verbatimCoordinates" xlink:type="simple">N 36.82950, E 10.57071</named-content>, 03.02.09, coll. Abbes/8; <bold>Zaghouan</bold>: Djebel Zaghouan, <named-content xmlns:xlink="http://www.w3.org/1999/xlink" content-type="dwc:verbatimCoordinates" xlink:type="simple">N 36.37543, E 10.11868</named-content>, August 2008, coll. Abbes/9; Djebel Zriba, <named-content xmlns:xlink="http://www.w3.org/1999/xlink" content-type="dwc:verbatimCoordinates" xlink:type="simple">N 36.37, E 10.11</named-content>, 20.08.08, coll. Abbes/1; <bold>Beja</bold>, Nefza, <named-content xmlns:xlink="http://www.w3.org/1999/xlink" content-type="dwc:verbatimCoordinates" xlink:type="simple">N 97.0041, E 9.08434</named-content>, 4.4.05, coll. Abbes/2; <bold>Jendouba</bold>, Ouechteta, <named-content xmlns:xlink="http://www.w3.org/1999/xlink" content-type="dwc:verbatimCoordinates" xlink:type="simple">N 36.96445, E 9.01706</named-content>, 24.12.08, coll. Abbes/4; <bold>El Kef</bold>: Djebel Boujeber, <named-content xmlns:xlink="http://www.w3.org/1999/xlink" content-type="dwc:verbatimCoordinates" xlink:type="simple">N 35.73791, E 8.27292</named-content>, 26.12.08, coll. Abbes/3; <bold>Sousse</bold>, Tekrouna, <named-content xmlns:xlink="http://www.w3.org/1999/xlink" content-type="dwc:verbatimCoordinates" xlink:type="simple">N 36,085749, E 10,182551</named-content>, 25.08.2008, coll. Abbes/2; <bold>Siliana</bold>: Ain tejra, <named-content xmlns:xlink="http://www.w3.org/1999/xlink" content-type="dwc:verbatimCoordinates" xlink:type="simple">N 36.26, E 9.43</named-content>, 07.11.08, coll. Abbes/16; <bold>Kairouan:</bold> Aïn Chrichira, <named-content xmlns:xlink="http://www.w3.org/1999/xlink" content-type="dwc:verbatimCoordinates" xlink:type="simple">N 35.63908, E 9.80950</named-content>, 14.12.08, coll. Abbes/9; Sbikha, <named-content xmlns:xlink="http://www.w3.org/1999/xlink" content-type="dwc:verbatimCoordinates" xlink:type="simple">N 35.98503, E 10.03106</named-content>, 14.12.08, coll. Abbes/17; Djebel Serj, <named-content xmlns:xlink="http://www.w3.org/1999/xlink" content-type="dwc:verbatimCoordinates" xlink:type="simple">N 36.04555, E 9.63311</named-content>, 28.12.08, coll. Abbes/2; <bold>Mehdia,</bold> Dowwira, <named-content xmlns:xlink="http://www.w3.org/1999/xlink" content-type="dwc:verbatimCoordinates" xlink:type="simple">N 35.26905, E 11.09773</named-content>, 19.03.09, coll. Abbes/4; <bold>Sidi Bouzid</bold>: Bouhedma National Park, <named-content xmlns:xlink="http://www.w3.org/1999/xlink" content-type="dwc:verbatimCoordinates" xlink:type="simple">N 34.185722, E 245520</named-content>, 11.05.08, coll. Abbes/10; NEUB 02875, Jebel Bou Hedma, 15-18.03.1993, leg. J. Gugel; NEUB 02876, Sabkhat Mecheguig, ca. 50 km S Kairouan, 02.03.1993, leg. J. Gugel; <bold>Kasserine:</bold> Djebel Chaambi, <named-content xmlns:xlink="http://www.w3.org/1999/xlink" content-type="dwc:verbatimCoordinates" xlink:type="simple">N 35.10139, E 8.40486</named-content>, 30.11.08, coll. Abbes/8; Table de Jugurtha, 20.05.09, coll. Abbes/11; <bold>Kebili:</bold> NEUB 02874, big erg close to Ksar Rhilane, <named-content xmlns:xlink="http://www.w3.org/1999/xlink" content-type="dwc:verbatimCoordinates" xlink:type="simple">32°59'N 9°38'E</named-content>, 09.03.1993, leg. J. Gugel; NEUB 02880, Kebili, 30 km S of the city, <named-content xmlns:xlink="http://www.w3.org/1999/xlink" content-type="dwc:verbatimCoordinates" xlink:type="simple">33°29'N, 9°02'E</named-content>, 12.03.1993, leg. J. Gugel; <bold>Tataouine:</bold> NEUB 02877, Tataouine, <named-content xmlns:xlink="http://www.w3.org/1999/xlink" content-type="dwc:verbatimCoordinates" xlink:type="simple">32°56'N, 10°27'E</named-content>, 05.03.1993, leg. J. Gugel; NEUB 02881, Gouvernorat de Tataouine, Ramadah, <named-content xmlns:xlink="http://www.w3.org/1999/xlink" content-type="dwc:verbatimCoordinates" xlink:type="simple">32°19'N,  10°24'E</named-content>, 05.03.1993, leg. J. Gugel.
                    </p></tp:treatment-sec><tp:treatment-sec sec-type="Diagnosis"><title>Diagnosis</title><p>Shell medium sized, helicoid, globose, shell walls thick, external surface slightly wrinkled, last whorl rounded, aperture rounded, umbilicus closed.</p></tp:treatment-sec><tp:treatment-sec sec-type="Description"><title>Description</title><p>(<xref ref-type="fig" rid="F2">Figs 2–4</xref>). Shell medium sized, helicoid, globose, spire slightly depressed; shell colour white; protoconch consisting of two smooth whorls; shell walls thick, teleoconch of six nearly flattened whorls, last whorl large, rounded and sometimes inconspicuously keeled and slightly descending below the periphery of the shell; suture shallow to moderately deep; upper teleoconch surface smooth or with fine irregularly shaped wrinkles; aperture dorsoventrally depressed; peristome discontinuous, only slightly thickened; umbilicus closed by a thick reflection of the columellar peristome. — Measurement (n = 20). H = 17.3 mm ± 2.46; D = 20.57 mm ± 1.33.<!--PageBreak--><!--PageBreak-->
                    </p></tp:treatment-sec><tp:treatment-sec sec-type="Anatomy of genital organs"><title>Anatomy of genital organs</title><p>(<xref ref-type="fig" rid="F3">Fig. 5A</xref>). Penis thick with a short and blunt penial coecum, epiphallus a long and cylindrical slender tube reaching 4 × the length of the penis, penial papilla missing; flagellum relatively long; Mrp inserts at the distal third of the epiphallus.
                    </p><p>Stimulator gland large, stimulator appendix branches off in a basal position; stimulator duct short, pointing into the large genital atrium with a small papilla.</p><p><!--PageBreak-->Vagina very short and slender; pedunculus reaching half of the lenght of the whole bursa copulatric complex, diverticulum short and thickened, bursa copulatrix a well rounded vesicle.</p></tp:treatment-sec><tp:treatment-sec sec-type="Geographic range"><title>Geographic range</title><p>This is a species of western Mediterranean distribution (<xref ref-type="bibr" rid="B11">Giusti et al. 1995</xref>), but its actual presence in NW Africa has to be corroborated by a serious investigation of all specimens available including dissections of preserved specimens. Its hitherto known distribution in Tunisia is given in <xref ref-type="fig" rid="F1">Fig. 1</xref>.
                    </p></tp:treatment-sec><tp:treatment-sec sec-type="Remarks"><title>Remarks</title><p>The species <italic><tp:taxon-name>Sphincterochila baetica</tp:taxon-name></italic> (Rossmässler, 1839), which was described from Spain (between Almeria and Venta del Pobre) has been reported for Northwestern Africa from Morocco to Tunisia (<xref ref-type="bibr" rid="B3">Bourguignat 1863</xref>; <xref ref-type="bibr" rid="B17">Letourneux and Bourguignat 1887</xref>; <xref ref-type="bibr" rid="B21">Morlet 1881</xref>; <xref ref-type="bibr" rid="B29">Rour et al. 2002</xref>). We here figure one syntype of <italic><tp:taxon-name>Helix baetica</tp:taxon-name></italic> (SMF 7669, <xref ref-type="fig" rid="F4">Fig. 6</xref>) to show the differences between the two species: next to the size difference, shells of <italic><tp:taxon-name>Sphincterochila candidissima</tp:taxon-name></italic> are usually smooth or show a fine sculpture of small wrinkles, while <italic><tp:taxon-name>Sphincterochila baetica</tp:taxon-name></italic> has much stronger and coarse wrinkles or is even malleated, particularly on the upper whorls; in addition, shells of <italic><tp:taxon-name>Sphincterochila candidissima</tp:taxon-name></italic> ususally have a rounded periphery of the last whorl (exceptions see our <xref ref-type="fig" rid="F2">Figs 3 and 4</xref>), while <italic><tp:taxon-name>Sphincterochila baetica</tp:taxon-name></italic> shows a bluntly angulated last whorl. The shell of <italic><tp:taxon-name>Leucochroa baetica</tp:taxon-name></italic> var. <italic>tunetana</italic> might mislead to an identification as <italic><tp:taxon-name>Sphincterochila baetica</tp:taxon-name></italic> as it is quite large and shows the angulation. However, it has the typical finely striated surface sculpture of <italic><tp:taxon-name>Sphincterochila candidissima</tp:taxon-name></italic>, and thus can be synonymised with this species. The collection of Bourguignat in Geneva did not contain any specimen from northwestern Africa that could positively be identified with <italic><tp:taxon-name>Sphincterochila baetica</tp:taxon-name></italic>. However, his collection is particularly weak concerning shells from Morocco, so we are not able at the moment to judge about records from Algeria or Morocco. So far, all specimens we have seen from Tunisia can be identified with <italic><tp:taxon-name>Sphincterochila candidissima</tp:taxon-name></italic>.
                    </p><p>The morphological details of the genital organs of dissected specimens from Tunisia compare very well with those presented by <xref ref-type="bibr" rid="B9">Forcart (1972</xref>: figs 8, 9) from southern France and <xref ref-type="bibr" rid="B11">Giusti et al. (1995)</xref> from Malta.
                    </p><fig id="F1" position="float" orientation="portrait"><label>Figure 1.</label><caption><p>Distribution of <italic><tp:taxon-name>Sphincterochila</tp:taxon-name></italic> species in Tunisia ● <italic><tp:taxon-name>Sphincterochila candidissima</tp:taxon-name></italic> (Draparnaud, 1801) ★ <italic><tp:taxon-name>Sphincterochila tunetana</tp:taxon-name></italic> (Pfeiffer, 1850).</p></caption><graphic xmlns:xlink="http://www.w3.org/1999/xlink" xlink:href="ZooKeys-151-001-g001.jpg" position="float" orientation="portrait" xlink:type="simple"/></fig><fig id="F2" position="float" orientation="portrait"><label>Figures 2–4.</label><caption><p><italic><tp:taxon-name>Sphincterochila candidissima</tp:taxon-name></italic> (Draparnaud, 1801) <bold>2</bold> syntype ex NMHW, France, probably from the Provence <bold>3</bold> syntype of <italic><tp:taxon-name>Leucochroa baetica var. tunetana</tp:taxon-name></italic> Letourneux &amp; Bourguginat, 1887, MHNG 3896, Tunisia, Guelaat es Snam <bold>4</bold> NMBE, Ain Tejra, 07.11.2008, leg. I. Abbes.</p></caption><graphic xmlns:xlink="http://www.w3.org/1999/xlink" xlink:href="ZooKeys-151-001-g002.jpg" position="float" orientation="portrait" xlink:type="simple"/></fig><fig id="F3" position="float" orientation="portrait"><label>Figure 5.</label><caption><p>Anatomical details. <bold>A</bold> <italic><tp:taxon-name>Sphincterochila candidissima</tp:taxon-name></italic>, situs of genital organs. <bold>B–D</bold> <italic><tp:taxon-name>Sphincterochila tunetana</tp:taxon-name></italic>. <bold>B</bold> <bold>C</bold> situs of genital organs of two specimens <bold>D</bold> Detail stimulator gland showing the large stimulator papilla pointing into the atrial lumen. – Figs A–C at the same scale. <xref ref-type="fig" rid="F3">Figure 5E</xref>. <italic><tp:taxon-name>Sphincterochila cariosa</tp:taxon-name></italic> (Olivier, 1801). Situs of genital organs (shell illustrated in <xref ref-type="fig" rid="F5">Fig. 10</xref>); length of complete situs 14.9 mm.</p></caption><graphic xmlns:xlink="http://www.w3.org/1999/xlink" xlink:href="ZooKeys-151-001-g003.jpg" position="float" orientation="portrait" xlink:type="simple"/></fig></tp:treatment-sec><tp:treatment-sec><!--Section generated to contain objects referenced in tp:taxon-treatment.--><fig id="F5" position="float" orientation="portrait"><label>Figures 7–10.</label><caption><p>7, <italic><tp:taxon-name>Sphincterochila tunetana</tp:taxon-name></italic> (Pfeiffer, 1850), NMBE, Tunisia, Ischkeul, 08.01.2004, leg. I. Abbes <bold>8</bold> <italic><tp:taxon-name>Sphincterochila tunetana</tp:taxon-name></italic> (Pfeiffer, 1850), SMF 58859, Achkeul [= Ischkeul], ex coll. Pallary <bold>9</bold> <italic><tp:taxon-name>Xeroleuca degenerans</tp:taxon-name></italic> (Mousson, 1876), syntype ZMZ 502781, Morocco, “Ain Umest westlich der Maroccoebenen, coll. Mousson ex Fritsch 1873” <bold>10</bold> <italic><tp:taxon-name>Sphincterochila cariosa</tp:taxon-name></italic> (Olivier, 1801), Libanon, Deir el Kamar, 33.<named-content xmlns:xlink="http://www.w3.org/1999/xlink" content-type="dwc:verbatimCoordinates" xlink:type="simple">7°N 35.59°E</named-content>, leg. N. Sayar, 4.10.2009 (shell of anatomically investigated specimen).</p></caption><graphic xmlns:xlink="http://www.w3.org/1999/xlink" xlink:href="ZooKeys-151-001-g005.jpg" position="float" orientation="portrait" xlink:type="simple"/></fig><fig id="F4" position="float" orientation="portrait"><label>Figure 6.</label><caption><p><italic><tp:taxon-name>Sphincterochila baetica</tp:taxon-name></italic> (Rossmässler, 1839), syntype SMF 7669, Spain, between Almeria and Venta del Pobre, coll. Rossmässler (= Orig. Icon. 812).</p></caption><graphic xmlns:xlink="http://www.w3.org/1999/xlink" xlink:href="ZooKeys-151-001-g004.jpg" position="float" orientation="portrait" xlink:type="simple"/></fig></tp:treatment-sec><ref-list><ref id="B3"><mixed-citation xmlns:xlink="http://www.w3.org/1999/xlink" xlink:type="simple"><person-group><name name-style="western"><surname>Bourguignat</surname><given-names>JR</given-names></name></person-group> (<year>1863–1864</year>)<source> Malacologie de l‘Algérie ou histoire naturelle des animaux mollusques terrestres et fluviatiles recueillis jusqu‘à ce jour dans nos possessions du nord de l‘Afrique. Paris (Challamel ainé) <bold>1:</bold> fasc. 1: 1–80, pls I-VIII [May 1863]; fasc. 2: 81–192, pl. IX, X, XIII-XVIII [June 1863]; fasc. 3: 193–294 pls XI, XII, XIX-XXXII [Nov. 1963]; [described species extracted]<bold>2</bold>: fasc. 4: 1–144, pl. I-V, VII [Jan. 1864]; fasc. 5: 145–232, pl. VI, VII, IX-XI, XV, XVI, XVIII-XXVI [Apr. 1864]; fasc. 6: I-XII [to be bound prior to fasc. 1] [with replacement pages 9–32 in fasc. 1] 233–380, pls. XII-XIV, XVII [Dec. 1864].
</source></mixed-citation></ref><ref id="B4"><mixed-citation xmlns:xlink="http://www.w3.org/1999/xlink" xlink:type="simple"><!--PageBreak--><person-group><name name-style="western"><surname>Bourguignat</surname><given-names>JR</given-names></name></person-group> (<year>1868</year>)<source> Histoire malacologique de la Régence de Tunis. Bouchard-Huzard, Paris, 36 pp, 1 pl.
</source></mixed-citation></ref><ref id="B14"><mixed-citation xmlns:xlink="http://www.w3.org/1999/xlink" xlink:type="simple"><person-group><name name-style="western"><surname>Issel</surname><given-names>A</given-names></name></person-group> (<year>1885</year>)<article-title> Materiali per lo studio della fauna tunisina raccolti da G. e L. Doria.</article-title><source>Annali del Museo Civico di Storia Naturale di Genova </source><volume>12</volume>: <fpage>5</fpage>-<lpage>15</lpage>.</mixed-citation></ref><ref id="B17"><mixed-citation xmlns:xlink="http://www.w3.org/1999/xlink" xlink:type="simple"><person-group><name name-style="western"><surname>Letourneux</surname><given-names>A</given-names></name><name name-style="western"><surname>Bourguignat J</surname><given-names>R</given-names></name></person-group> (<year>1887</year>)<source> Prodrome de la malacologie terrestre et fluviatile de la Tunisie.</source><publisher-name>Imprimerie nationale</publisher-name>, <publisher-loc>Paris</publisher-loc>, <lpage>166</lpage> pp.</mixed-citation></ref><ref id="B16"><mixed-citation xmlns:xlink="http://www.w3.org/1999/xlink" xlink:type="simple"><person-group><name name-style="western"><surname>Ktari</surname><given-names>MH</given-names></name><name name-style="western"><surname>Rezig</surname><given-names>M</given-names></name></person-group> (<year>1976</year>)<article-title> La faune malacologique de la Tunisie septentrionale.</article-title><source>Bulletin de la Société des Sciences Naturelles de la Tunisie </source><volume>11</volume>: <fpage>31</fpage>-<lpage>74</lpage>.</mixed-citation></ref><ref id="B11"><mixed-citation xmlns:xlink="http://www.w3.org/1999/xlink" xlink:type="simple"><person-group><name name-style="western"><surname>Giusti</surname><given-names>F</given-names></name><name name-style="western"><surname>Manganelli</surname><given-names>G</given-names></name><name name-style="western"><surname>Schembri</surname><given-names>PJ</given-names></name></person-group> (<year>1995</year>)<source> The non-marine molluscs of the Maltese Islands. Torino, 607 pp.
</source></mixed-citation></ref><ref id="B21"><mixed-citation xmlns:xlink="http://www.w3.org/1999/xlink" xlink:type="simple"><person-group><name name-style="western"><surname>Morlet</surname><given-names>L</given-names></name></person-group> (<year>1881</year>)<source> Annexe au rapport sur la mission de Chott. Archives des missions scientifiques et littéraires série 3, 7: 393–400.
</source></mixed-citation></ref><ref id="B29"><mixed-citation xmlns:xlink="http://www.w3.org/1999/xlink" xlink:type="simple"><person-group><name name-style="western"><surname>Rour</surname><given-names>E</given-names></name><name name-style="western"><surname>Chahlaoui</surname><given-names>A</given-names></name><name name-style="western"><surname>van Goethem</surname><given-names>J</given-names></name></person-group> (<year>2002</year>)<article-title> Etat actuel des connaissances de la malacofaune terrestre du Maroc.</article-title><source>Bulletin de l’Institut Royal des Sciences Naturelles de Belgique, Biologie </source><volume>72</volume>: <fpage>189</fpage>-<lpage>198</lpage>.</mixed-citation></ref><ref id="B9"><mixed-citation xmlns:xlink="http://www.w3.org/1999/xlink" xlink:type="simple"><person-group><name name-style="western"><surname>Forcart</surname><given-names>L</given-names></name></person-group> (<year>1972</year>)<source> Systematische Stellung und Unterteilung der Gattung <italic>Sphincterochila</italic> Ancey. Archiv für Molluskenkunde 102(4/6): 147–164.
</source></mixed-citation></ref></ref-list></tp:taxon-treatment>
