# Supplementary material for: Sphincterochilidae from Tunisia, with a note on the subgenus Rima Pallary, 1910 (Gastropoda, Pulmonata)
Source: Zookeys. 2011 Dec 3;(151):1–15. doi: 10.3897/zookeys.151.2264 (PMC3286225; doi:10.3897/zookeys.151.2264)
Supplement: XML Treatment for Sphincterochila ( Albea ) tunetana [file zookeys.151.2264-treatment2.xml]

<!DOCTYPE tp:taxon-treatment
  PUBLIC "-//TaxonX//DTD Taxonomic Treatment Publishing DTD v0 20100105//EN" "tax-treatment-NSO.dtd">
<tp:taxon-treatment xmlns:tp="http://www.plazi.org/taxpub"><tp:treatment-meta><mixed-citation publication-type="journal"><person-group><name><surname>Abbes</surname><given-names>Intidhar</given-names></name><name><surname>Nouira</surname><given-names>Said</given-names></name><name><surname>Neubert</surname><given-names>Eike</given-names></name></person-group><article-title>Sphincterochilidae from Tunisia, with a note on the subgenus 
                    <italic>Rima</italic> Pallary, 1910 (Gastropoda, Pulmonata)
                </article-title><source>Zookeys</source><day>3</day><month>12</month><year>2011</year><volume>2011</volume><issue>151</issue><fpage>1</fpage><lpage>15</lpage><pub-id pub-id-type="doi">10.3897/zookeys.151.2264</pub-id></mixed-citation></tp:treatment-meta><tp:nomenclature><tp:taxon-name>
                        <tp:taxon-name-part taxon-name-part-type="genus">Sphincterochila</tp:taxon-name-part>
                        (<tp:taxon-name-part taxon-name-part-type="subgenus"> Albea </tp:taxon-name-part>)
                        <tp:taxon-name-part taxon-name-part-type="species">tunetana</tp:taxon-name-part>
                    <object-id xmlns:xlink="http://www.w3.org/1999/xlink" xlink:type="simple">http://species-id.net/wiki/Sphincterochila_tunetana</object-id>
                    </tp:taxon-name><tp:taxon-authority>(Pfeiffer, 1850)</tp:taxon-authority><xref ref-type="fig" rid="F1">Figs 1</xref><xref ref-type="fig" rid="F3">5B–D</xref><xref ref-type="fig" rid="F5">7, 8</xref><tp:nomenclature-citation-list><tp:nomenclature-citation><tp:taxon-name>Helix tunetana</tp:taxon-name><comment> Pfeiffer, 1850: 70 [Habitat circa Tunis Africae].</comment></tp:nomenclature-citation><tp:nomenclature-citation><tp:taxon-name>Helix tunetana</tp:taxon-name><comment>, – <xref ref-type="bibr" rid="B27">Pfeiffer 1853</xref>: 346-347, pl. 134, fig. 3–4 [syntype figured].</comment></tp:nomenclature-citation><tp:nomenclature-citation><tp:taxon-name>Helix tunetana</tp:taxon-name><comment>, – <xref ref-type="bibr" rid="B28">Reeve 1854</xref>: pl. CXCIX fig. 1400.</comment></tp:nomenclature-citation><tp:nomenclature-citation><tp:taxon-name>Helix tunetana</tp:taxon-name><comment>, – <xref ref-type="bibr" rid="B17">Letourneux and Bourguginat 1887</xref>: 94.</comment></tp:nomenclature-citation><tp:nomenclature-citation><tp:taxon-name>Albea tunetana</tp:taxon-name><comment>, – <xref ref-type="bibr" rid="B26">Pallary 1939</xref>: 67.</comment></tp:nomenclature-citation></tp:nomenclature-citation-list></tp:nomenclature><tp:treatment-sec sec-type="Type specimens"><title>Type specimens</title><p>No type specimens could be traced in any larger museum collection with holdings of specimens from the Pfeiffer collection. One syntype was figured by<!--PageBreak--> Pfeiffer in 1853 (“in der Gegend von Tunis, aus H. Cuning’s Sammlung”), another without reference to the collector by <xref ref-type="bibr" rid="B28">Reeve in 1854</xref>.</p></tp:treatment-sec><tp:treatment-sec sec-type="Material examined"><title>Material examined</title><p>Ichkeul National Park 13.02.08, coll. Abbes/15.</p></tp:treatment-sec><tp:treatment-sec sec-type="Diagnosis"><title>Diagnosis</title><p>Shell nearly flat or with slightly elevated spire, upper shell surface with very coarse sculpture; last whorl keeled, aperture lenticular; umbilicus open to completely closed.</p></tp:treatment-sec><tp:treatment-sec sec-type="Description"><title>Description</title><p>Shell medium sized, nearly flat or with slightly elevated spire; shell with 4 ½ flattened and regularly growing whorls; white yellowish in colour; suture shallow; upper shell surface with coarse and oblique, rib-like sculpture, lower shell surface with irregular wrinkles; last whorl sharply keeled; aperture lenticular; peristome discontinuous, parietal callus lacking; lip slightly thickened, often slightly reflected on the lower and columellar side; umbilicus wide and open, surrounded by a cord like ridge; there are specimens where the columellar reflection completely obscures the umbilicus.</p></tp:treatment-sec><tp:treatment-sec sec-type="Measurement."><title>Measurement.</title><p>(n = 15). H = 8.5 mm ± 1.37; D = 16.58 mm ± 0.79.</p></tp:treatment-sec><tp:treatment-sec sec-type="Anatomy of genital organs"><title>Anatomy of genital organs</title><p>(<xref ref-type="fig" rid="F5">Figs 5B–D</xref>). Penis thick club-shaped, with a short penial coecum, epiphallus long reaching only twice the length of the penis, penial papilla missing; flagellum short; musculus retrator penis inserts at the distal third of the epiphallus.
                    </p><p>Stimulator gland very large, stimulator appendix branches off in a basal position; stimulator duct short, pointing into the genital atrium with a large papilla (<xref ref-type="fig" rid="F5">Fig. 5D</xref>).<!--PageBreak--><!--PageBreak-->
                    </p><p>Vagina very short and slender; pedunculus short, reaching a third or even less of the lenght of the whole bursa copulatric complex, diverticulum short to reduced, bursa copulatrix a well rounded vesicle.</p></tp:treatment-sec><tp:treatment-sec sec-type="Distribution"><title>Distribution</title><p>This species was only reported from Tunisia by <xref ref-type="bibr" rid="B17">Letourneux and Bourguignat (1887)</xref> and from Algeria by <xref ref-type="bibr" rid="B3">Bourguignat (1864)</xref>.</p></tp:treatment-sec><tp:treatment-sec sec-type="Remarks"><title>Remarks</title><p>At first glance, <italic><tp:taxon-name>Sphincterochila tunetana</tp:taxon-name></italic> may be confused with a species of the <tp:taxon-name>Hygromiidae</tp:taxon-name>, <italic><tp:taxon-name>Helicopsis (Xeroleuca) degenerans</tp:taxon-name></italic> Mousson, 1872, from Morrocco (<xref ref-type="fig" rid="F5">Fig. 9</xref>) because of the depressed shape of the shell, the magnificent sculpture, and the open umbilicus. However, the small-sized protoconch of <italic><tp:taxon-name>Helicopsis degenerans</tp:taxon-name></italic> is a good character to discriminate it from <italic><tp:taxon-name>Sphincterochila tunetana</tp:taxon-name></italic>. Affiliation of the latter species to the <tp:taxon-name>Sphincterochilidae</tp:taxon-name> was already suggested by <xref ref-type="bibr" rid="B23">Pallary (1901</xref>, <xref ref-type="bibr" rid="B24">1910</xref>).
                    </p><p>The differences in morphology of the genital organs to <italic><tp:taxon-name>Sphincterochila candidissima</tp:taxon-name></italic> are quite large: <italic><tp:taxon-name>Sphincterochila candidissima</tp:taxon-name></italic> has a much longer epiphallus and flagellum, and the diverticulum in <italic><tp:taxon-name>Sphincterochila tunetana</tp:taxon-name></italic> seems to be reduced, and its pedunculus is considerably shorter than in <italic><tp:taxon-name>Sphincterochila candidissima</tp:taxon-name></italic>.
                    </p><fig id="F4" position="float" orientation="portrait"><label>Figure 6.</label><caption><p><italic><tp:taxon-name>Sphincterochila baetica</tp:taxon-name></italic> (Rossmässler, 1839), syntype SMF 7669, Spain, between Almeria and Venta del Pobre, coll. Rossmässler (= Orig. Icon. 812).</p></caption><graphic xmlns:xlink="http://www.w3.org/1999/xlink" xlink:href="ZooKeys-151-001-g004.jpg" position="float" orientation="portrait" xlink:type="simple"/></fig><fig id="F5" position="float" orientation="portrait"><label>Figures 7–10.</label><caption><p>7, <italic><tp:taxon-name>Sphincterochila tunetana</tp:taxon-name></italic> (Pfeiffer, 1850), NMBE, Tunisia, Ischkeul, 08.01.2004, leg. I. Abbes <bold>8</bold> <italic><tp:taxon-name>Sphincterochila tunetana</tp:taxon-name></italic> (Pfeiffer, 1850), SMF 58859, Achkeul [= Ischkeul], ex coll. Pallary <bold>9</bold> <italic><tp:taxon-name>Xeroleuca degenerans</tp:taxon-name></italic> (Mousson, 1876), syntype ZMZ 502781, Morocco, “Ain Umest westlich der Maroccoebenen, coll. Mousson ex Fritsch 1873” <bold>10</bold> <italic><tp:taxon-name>Sphincterochila cariosa</tp:taxon-name></italic> (Olivier, 1801), Libanon, Deir el Kamar, 33.<named-content xmlns:xlink="http://www.w3.org/1999/xlink" content-type="dwc:verbatimCoordinates" xlink:type="simple">7°N 35.59°E</named-content>, leg. N. Sayar, 4.10.2009 (shell of anatomically investigated specimen).</p></caption><graphic xmlns:xlink="http://www.w3.org/1999/xlink" xlink:href="ZooKeys-151-001-g005.jpg" position="float" orientation="portrait" xlink:type="simple"/></fig></tp:treatment-sec><tp:treatment-sec><!--Section generated to contain objects referenced in tp:taxon-treatment.--><fig id="F1" position="float" orientation="portrait"><label>Figure 1.</label><caption><p>Distribution of <italic><tp:taxon-name>Sphincterochila</tp:taxon-name></italic> species in Tunisia ● <italic><tp:taxon-name>Sphincterochila candidissima</tp:taxon-name></italic> (Draparnaud, 1801) ★ <italic><tp:taxon-name>Sphincterochila tunetana</tp:taxon-name></italic> (Pfeiffer, 1850).</p></caption><graphic xmlns:xlink="http://www.w3.org/1999/xlink" xlink:href="ZooKeys-151-001-g001.jpg" position="float" orientation="portrait" xlink:type="simple"/></fig><fig id="F3" position="float" orientation="portrait"><label>Figure 5.</label><caption><p>Anatomical details. <bold>A</bold> <italic><tp:taxon-name>Sphincterochila candidissima</tp:taxon-name></italic>, situs of genital organs. <bold>B–D</bold> <italic><tp:taxon-name>Sphincterochila tunetana</tp:taxon-name></italic>. <bold>B</bold> <bold>C</bold> situs of genital organs of two specimens <bold>D</bold> Detail stimulator gland showing the large stimulator papilla pointing into the atrial lumen. – Figs A–C at the same scale. <xref ref-type="fig" rid="F3">Figure 5E</xref>. <italic><tp:taxon-name>Sphincterochila cariosa</tp:taxon-name></italic> (Olivier, 1801). Situs of genital organs (shell illustrated in <xref ref-type="fig" rid="F5">Fig. 10</xref>); length of complete situs 14.9 mm.</p></caption><graphic xmlns:xlink="http://www.w3.org/1999/xlink" xlink:href="ZooKeys-151-001-g003.jpg" position="float" orientation="portrait" xlink:type="simple"/></fig></tp:treatment-sec><ref-list><ref id="B27"><mixed-citation xmlns:xlink="http://www.w3.org/1999/xlink" xlink:type="simple"><person-group><name name-style="western"><surname>Pfeiffer</surname><given-names>L</given-names></name></person-group> (<year>1850</year>)<article-title> Beschreibungen neuer Landschnecken.</article-title><source>Zeitschrift für Malakozoologie </source><volume>7</volume> (<issue>5</issue>): <fpage>65</fpage>-<lpage>80</lpage>.</mixed-citation></ref><ref id="B28"><mixed-citation xmlns:xlink="http://www.w3.org/1999/xlink" xlink:type="simple"><person-group><name name-style="western"><surname>Reeve</surname><given-names>L</given-names></name></person-group> (<year>1854</year>)<source> Conchologica Iconica, vol. 7 (<italic>Helix</italic>): pl. CXCIX fig. 1400.
</source></mixed-citation></ref><ref id="B17"><mixed-citation xmlns:xlink="http://www.w3.org/1999/xlink" xlink:type="simple"><person-group><name name-style="western"><surname>Letourneux</surname><given-names>A</given-names></name><name name-style="western"><surname>Bourguignat J</surname><given-names>R</given-names></name></person-group> (<year>1887</year>)<source> Prodrome de la malacologie terrestre et fluviatile de la Tunisie.</source><publisher-name>Imprimerie nationale</publisher-name>, <publisher-loc>Paris</publisher-loc>, <lpage>166</lpage> pp.</mixed-citation></ref><ref id="B26"><mixed-citation xmlns:xlink="http://www.w3.org/1999/xlink" xlink:type="simple"><person-group><name name-style="western"><surname>Pallary</surname><given-names>P</given-names></name></person-group> (<year>1939</year>)<article-title> Les milieux zoologiques au Maroc et en Afrique du nord. Le peuplement malacologique.</article-title><source>Journal de Conchyliology </source><volume>83</volume> (<issue>1</issue>): <fpage>60</fpage>-<lpage>69</lpage>.</mixed-citation></ref><ref id="B3"><mixed-citation xmlns:xlink="http://www.w3.org/1999/xlink" xlink:type="simple"><person-group><name name-style="western"><surname>Bourguignat</surname><given-names>JR</given-names></name></person-group> (<year>1863–1864</year>)<source> Malacologie de l‘Algérie ou histoire naturelle des animaux mollusques terrestres et fluviatiles recueillis jusqu‘à ce jour dans nos possessions du nord de l‘Afrique. Paris (Challamel ainé) <bold>1:</bold> fasc. 1: 1–80, pls I-VIII [May 1863]; fasc. 2: 81–192, pl. IX, X, XIII-XVIII [June 1863]; fasc. 3: 193–294 pls XI, XII, XIX-XXXII [Nov. 1963]; [described species extracted]<bold>2</bold>: fasc. 4: 1–144, pl. I-V, VII [Jan. 1864]; fasc. 5: 145–232, pl. VI, VII, IX-XI, XV, XVI, XVIII-XXVI [Apr. 1864]; fasc. 6: I-XII [to be bound prior to fasc. 1] [with replacement pages 9–32 in fasc. 1] 233–380, pls. XII-XIV, XVII [Dec. 1864].
</source></mixed-citation></ref><ref id="B23"><mixed-citation xmlns:xlink="http://www.w3.org/1999/xlink" xlink:type="simple"><person-group><name name-style="western"><surname>Pallary</surname><given-names>P</given-names></name></person-group> (<year>1901</year>)<source> Sur les mollusques fossiles terrestres, fluviatiles et saumâtres de l’Algérie. Mémoires de la société géologique de la France. Paris, 9(1): 1–213, pl. 1–4. [note: reprinted in 1970 by Swets &amp; Zeitlinger (Amsterdam)]
</source></mixed-citation></ref><ref id="B24"><mixed-citation xmlns:xlink="http://www.w3.org/1999/xlink" xlink:type="simple"><person-group><name name-style="western"><surname>Pallary</surname><given-names>P</given-names></name></person-group> (<year>1910</year>)<source> Les Calcarina du Nord-Ouest de l’Afrique. Abhandlungen der senckenbergischen naturforschenden Gesellschaft 32 [Festschrift Kobelt]: 101–111.
</source></mixed-citation></ref></ref-list></tp:taxon-treatment>
